# Supplementary material for: Microbiological Quality and Presence of Clinically Relevant Nontuberculous Mycobacteria in Purified Water from Vending Machines in Michoacan, Mexico
Source: Pathogens. 2025 Sep 4;14(9):886. doi: 10.3390/pathogens14090886 (PMC12472464; doi:10.3390/pathogens14090886)
Supplement: Supplementary file 1 [file pathogens-14-00886-s001.zip]

Archive with 1 entries (1 files):
- pathogens-3856469-supplementary.pdf
